# Supplementary material for: Association between wide-ranging food intake and Parkinson’s disease: a comprehensive mendelian randomization study
Source: Sci Rep. 2025 Jan 18;15:2374. doi: 10.1038/s41598-025-85668-x (PMC11742879; doi:10.1038/s41598-025-85668-x)
Supplement: Supplementary file 1 — Supplementary Material 1 [file 41598_2025_85668_MOESM1_ESM.xlsx]

## Sheet: Sheet1
Table S1.GWAS information of food involved in this study.
GWAS ID	Trait	sample size	Number of SNPs	Population Ethnicity	Consortium	years
ukb-b-8006	Poultry intake	461900	9851867	European	MRC-IEU	2018
ukb-b-2862	Beef intake	461053	9851867	European	MRC-IEU	2018
ukb-b-17627	Non-oily fish intake	460880	9851867	European	MRC-IEU	2018
ukb-b-2209	Oily fish intake	460443	9851867	European	MRC-IEU	2018
ukb-b-5640	Pork intake	460162	9851867	European	MRC-IEU	2018
ukb-b-14179	Lamb/mutton intake	460006	9851867	European	MRC-IEU	2018
ukb-b-11348	Bread intake	452236	9851867	European	MRC-IEU	2018
ukb-b-1489	Cheese intake	451486	9851867	European	MRC-IEU	2018
ukb-b-8089	Cooked vegetable intake	448651	9851867	European	MRC-IEU	2018
ukb-b-3881	Fresh fruit intake	446462	9851867	European	MRC-IEU	2018
ukb-b-15926	Cereal intake	441640	9851867	European	MRC-IEU	2018
ukb-b-1996	Salad / raw vegetable intake	435435	9851867	European	MRC-IEU	2018
ukb-b-16576	Dried fruit intake	421764	9851867	European	MRC-IEU	2018
ieu-b-44	Fresh fruit intake	223014	-	European	NA	2020
ukb-b-4070	Apple intake	64949	9851867	European	MRC-IEU	2018
ukb-b-4414	Bacon intake	64949	9851867	European	MRC-IEU	2018
ukb-b-4058	Baked bean intake	64949	9851867	European	MRC-IEU	2018
ukb-b-5362	Banana intake	64949	9851867	European	MRC-IEU	2018
ukb-b-3193	Bap intake	64949	9851867	European	MRC-IEU	2018
ukb-b-4961	Beer/cider intake	64949	9851867	European	MRC-IEU	2018
ukb-b-11880	Beetroot intake	64949	9851867	European	MRC-IEU	2018
ukb-b-8887	Berry intake	64949	9851867	European	MRC-IEU	2018
ukb-b-7429	Blue cheese intake	64949	9851867	European	MRC-IEU	2018
ukb-b-18007	Boiled/baked potatoes intake	64949	9851867	European	MRC-IEU	2018
ukb-b-19498	Bran cereal intake	64949	9851867	European	MRC-IEU	2018
ukb-b-5753	Breaded fish intake	64949	9851867	European	MRC-IEU	2018
ukb-b-15212	Broad bean intake	64949	9851867	European	MRC-IEU	2018
ukb-b-15601	Broccoli intake	64949	9851867	European	MRC-IEU	2018
ukb-b-2975	Cabbage/kale intake	64949	9851867	European	MRC-IEU	2018
ukb-b-3433	Cake intake	64949	9851867	European	MRC-IEU	2018
ukb-b-16710	Carrot intake	64949	9851867	European	MRC-IEU	2018
ukb-b-905	Cauliflower intake	64949	9851867	European	MRC-IEU	2018
ukb-b-14145	Celery intake	64949	9851867	European	MRC-IEU	2018
ukb-b-6185	Cheese spread intake	64949	9851867	European	MRC-IEU	2018
ukb-b-19847	Cheesy biscuits intake	64949	9851867	European	MRC-IEU	2018
ukb-b-2221	Cherry intake	64949	9851867	European	MRC-IEU	2018
ukb-b-9886	Chocolate biscuits intake	64949	9851867	European	MRC-IEU	2018
ukb-b-9835	Chocolate sweet intake	64949	9851867	European	MRC-IEU	2018
ukb-b-5068	Chocolate-covered biscuits intake	64949	9851867	European	MRC-IEU	2018
ukb-b-1160	Chocolate-covered raisin intake	64949	9851867	European	MRC-IEU	2018
ukb-b-2691	Coleslaw intake	64949	9851867	European	MRC-IEU	2018
ukb-b-14171	Cottage cheese intake	64949	9851867	European	MRC-IEU	2018
ukb-b-7420	Courgette intake	64949	9851867	European	MRC-IEU	2018
ukb-b-758	Couscous intake	64949	9851867	European	MRC-IEU	2018
ukb-b-12602	Crisp intake	64949	9851867	European	MRC-IEU	2018
ukb-b-8759	Crispbread intake	64949	9851867	European	MRC-IEU	2018
ukb-b-588	Cucumber intake	64949	9851867	European	MRC-IEU	2018
ukb-b-6214	Doughnut intake	64949	9851867	European	MRC-IEU	2018
ukb-b-15321	Dried fruit intake	64949	9851867	European	MRC-IEU	2018
ukb-b-5382	Eggs in sandwiches intake	64949	9851867	European	MRC-IEU	2018
ukb-b-19142	Espresso intake	64949	9851867	European	MRC-IEU	2018
ukb-b-730	Fresh tomato intake	64949	9851867	European	MRC-IEU	2018
ukb-b-12836	Fried potatoes intake	64949	9851867	European	MRC-IEU	2018
ukb-b-17775	Fruitcake intake	64949	9851867	European	MRC-IEU	2018
ukb-b-17223	Garlic intake	64949	9851867	European	MRC-IEU	2018
ukb-b-12051	Grape intake	64949	9851867	European	MRC-IEU	2018
ukb-b-2299	Green bean intake	64949	9851867	European	MRC-IEU	2018
ukb-b-4442	Ham intake	64949	9851867	European	MRC-IEU	2018
ukb-b-3542	Hard cheese intake	64949	9851867	European	MRC-IEU	2018
ukb-b-17189	Ice-cream intake	64949	9851867	European	MRC-IEU	2018
ukb-b-282	Indian snacks intake	64949	9851867	European	MRC-IEU	2018
ukb-b-930	Instant coffee intake	64949	9851867	European	MRC-IEU	2018
ukb-b-2530	Leek intake	64949	9851867	European	MRC-IEU	2018
ukb-b-2867	Lettuce intake	64949	9851867	European	MRC-IEU	2018
ukb-b-19703	Low calorie drink intake	64949	9851867	European	MRC-IEU	2018
ukb-b-6218	Mango intake	64949	9851867	European	MRC-IEU	2018
ukb-b-15710	Mashed potato intake	64949	9851867	European	MRC-IEU	2018
ukb-b-19862	Melon intake	64949	9851867	European	MRC-IEU	2018
ukb-b-14505	Mozzarella intake	64949	9851867	European	MRC-IEU	2018
ukb-b-11004	Muesli intake	64949	9851867	European	MRC-IEU	2018
ukb-b-4043	Mushroom intake	64949	9851867	European	MRC-IEU	2018
ukb-b-5186	Oat crunch intake	64949	9851867	European	MRC-IEU	2018
ukb-b-6298	Oatcakes intake	64949	9851867	European	MRC-IEU	2018
ukb-b-10546	Oily fish intake	64949	9851867	European	MRC-IEU	2018
ukb-b-5232	Olives intake	64949	9851867	European	MRC-IEU	2018
ukb-b-11272	Omelette intake	64949	9851867	European	MRC-IEU	2018
ukb-b-8124	Onion intake	64949	9851867	European	MRC-IEU	2018
ukb-b-13520	Orange intake	64949	9851867	European	MRC-IEU	2018
ukb-b-2763	Orange juice intake	64949	9851867	European	MRC-IEU	2018
ukb-b-6500	Pancake intake	64949	9851867	European	MRC-IEU	2018
ukb-b-2468	Parsnip intake	64949	9851867	European	MRC-IEU	2018
ukb-b-15945	Pea intake	64949	9851867	European	MRC-IEU	2018
ukb-b-6154	Peach/nectarine intake	64949	9851867	European	MRC-IEU	2018
ukb-b-10793	Pear intake	64949	9851867	European	MRC-IEU	2018
ukb-b-1164	Pineapple intake	64949	9851867	European	MRC-IEU	2018
ukb-b-3852	Pizza intake	64949	9851867	European	MRC-IEU	2018
ukb-b-20023	Plain cereal intake	64949	9851867	European	MRC-IEU	2018
ukb-b-14182	Plum intake	64949	9851867	European	MRC-IEU	2018
ukb-b-29	Porridge intake	64949	9851867	European	MRC-IEU	2018
ukb-b-16010	Poultry intake	64949	9851867	European	MRC-IEU	2018
ukb-b-3022	Prune intake	64949	9851867	European	MRC-IEU	2018
ukb-b-621	Pulses intake	64949	9851867	European	MRC-IEU	2018
ukb-b-15960	Salted nuts intake	64949	9851867	European	MRC-IEU	2018
ukb-b-1099	Salted peanuts intake	64949	9851867	European	MRC-IEU	2018
ukb-b-11563	Satsuma intake	64949	9851867	European	MRC-IEU	2018
ukb-b-5847	Sausage intake	64949	9851867	European	MRC-IEU	2018
ukb-b-1503	Savoury biscuits intake	64949	9851867	European	MRC-IEU	2018
ukb-b-5627	Scone intake	64949	9851867	European	MRC-IEU	2018
ukb-b-13516	Scotch egg intake	64949	9851867	European	MRC-IEU	2018
ukb-b-2035	Scotch pancake intake	64949	9851867	European	MRC-IEU	2018
ukb-b-4548	Seeds intake	64949	9851867	European	MRC-IEU	2018
ukb-b-1604	Side salad intake	64949	9851867	European	MRC-IEU	2018
ukb-b-2024	Single crust pastry intake	64949	9851867	European	MRC-IEU	2018
ukb-b-4566	Sliced bread intake	64949	9851867	European	MRC-IEU	2018
ukb-b-8007	Soft cheese intake	64949	9851867	European	MRC-IEU	2018
ukb-b-812	Spinach intake	64949	9851867	European	MRC-IEU	2018
ukb-b-3751	Spirits intake	64949	9851867	European	MRC-IEU	2018
ukb-b-16077	Sprouts intake	64949	9851867	European	MRC-IEU	2018
ukb-b-8793	Squash intake	64949	9851867	European	MRC-IEU	2018
ukb-b-5213	Sushi intake	64949	9851867	European	MRC-IEU	2018
ukb-b-3646	Sweet biscuits intake	64949	9851867	European	MRC-IEU	2018
ukb-b-10932	Sweet pepper intake	64949	9851867	European	MRC-IEU	2018
ukb-b-13567	Sweetcorn intake	64949	9851867	European	MRC-IEU	2018
ukb-b-10640	Sweetened cereal intake	64949	9851867	European	MRC-IEU	2018
ukb-b-10565	Tinned tomato intake	64949	9851867	European	MRC-IEU	2018
ukb-b-12217	Unsalted nuts intake	64949	9851867	European	MRC-IEU	2018
ukb-b-15555	Unsalted peanuts intake	64949	9851867	European	MRC-IEU	2018
ukb-b-2512	White pasta intake	64949	9851867	European	MRC-IEU	2018
ukb-b-14690	White rice intake	64949	9851867	European	MRC-IEU	2018
ukb-b-7753	Yogurt intake	64949	9851867	European	MRC-IEU	2018
ukb-b-5605	Yorkshire pudding intake	64949	9851867	European	MRC-IEU	2018
ukb-b-7641	Crumble intake	64948	9851867	European	MRC-IEU	2018
ukb-b-1814	Cheesecake intake	64947	9851867	European	MRC-IEU	2018
ukb-b-20554	Milk-based pudding intake	64947	9851867	European	MRC-IEU	2018
ukb-b-998	Soya dessert intake	64947	9851867	European	MRC-IEU	2018
ukb-b-12236	Avocado intake	64946	9851867	European	MRC-IEU	2018
ukb-b-39	Crumbed or deep-fried poultry intake	64946	9851867	European	MRC-IEU	2018
ukb-b-12912	Snackpot intake	64946	9851867	European	MRC-IEU	2018
ukb-b-16139	Dark chocolate intake	64945	9851867	European	MRC-IEU	2018
ukb-b-4740	Feta intake	64945	9851867	European	MRC-IEU	2018
ukb-b-12658	Homemade soup intake	64945	9851867	European	MRC-IEU	2018
ukb-b-9686	Sweet potato intake	64945	9851867	European	MRC-IEU	2018
ukb-b-5522	Tofu intake	64945	9851867	European	MRC-IEU	2018
ukb-b-5008	Turnip/swede intake	64945	9851867	European	MRC-IEU	2018
ukb-b-5427	White fish intake	64945	9851867	European	MRC-IEU	2018
ukb-b-14166	Battered fish intake	64944	9851867	European	MRC-IEU	2018
ukb-b-18788	Cereal bar intake	64944	9851867	European	MRC-IEU	2018
ukb-b-117	Chocolate bar intake	64944	9851867	European	MRC-IEU	2018
ukb-b-602	Garlic bread intake	64944	9851867	European	MRC-IEU	2018
ukb-b-20122	Goat's cheese intake	64944	9851867	European	MRC-IEU	2018
ukb-b-18758	Grapefruit intake	64944	9851867	European	MRC-IEU	2018
ukb-b-3000	Latte intake	64944	9851867	European	MRC-IEU	2018
ukb-b-6373	Liver intake	64944	9851867	European	MRC-IEU	2018
ukb-b-4569	Milk chocolate intake	64944	9851867	European	MRC-IEU	2018
ukb-b-13281	Naan bread intake	64944	9851867	European	MRC-IEU	2018
ukb-b-19069	Quorn intake	64944	9851867	European	MRC-IEU	2018
ukb-b-10829	Beef intake	64943	9851867	European	MRC-IEU	2018
ukb-b-20341	Butternut squash intake	64943	9851867	European	MRC-IEU	2018
ukb-b-15094	Canned soup intake	64943	9851867	European	MRC-IEU	2018
ukb-b-4007	Croissant intake	64943	9851867	European	MRC-IEU	2018
ukb-b-14351	Grapefruit juice intake	64943	9851867	European	MRC-IEU	2018
ukb-b-2966	Milk intake	64943	9851867	European	MRC-IEU	2018
ukb-b-8374	Cappuccino intake	64942	9851867	European	MRC-IEU	2018
ukb-b-447	Danish pastry intake	64942	9851867	European	MRC-IEU	2018
ukb-b-1780	Fruit smoothie intake	64942	9851867	European	MRC-IEU	2018
ukb-b-530	Lamb intake	64942	9851867	European	MRC-IEU	2018
ukb-b-1795	Low calorie hot chocolate intake	64942	9851867	European	MRC-IEU	2018
ukb-b-12067	Sponge pudding intake	64942	9851867	European	MRC-IEU	2018
ukb-b-8676	Stewed fruit intake	64942	9851867	European	MRC-IEU	2018
ukb-b-5277	Baguette intake	64941	9851867	European	MRC-IEU	2018
ukb-b-4955	Dairy smoothie intake	64941	9851867	European	MRC-IEU	2018
ukb-b-1255	Double crust pastry intake	64941	9851867	European	MRC-IEU	2018
ukb-b-12763	Flavoured milk intake	64941	9851867	European	MRC-IEU	2018
ukb-b-6246	Bread roll intake	64940	9851867	European	MRC-IEU	2018
ukb-b-2237	Tinned tuna intake	64940	9851867	European	MRC-IEU	2018
ukb-b-5185	Pork intake	64939	9851867	European	MRC-IEU	2018
ukb-b-143	Shellfish intake	64939	9851867	European	MRC-IEU	2018
ukb-b-14746	Lobster/crab intake	64938	9851867	European	MRC-IEU	2018
ukb-b-1252	Other fish intake	64937	9851867	European	MRC-IEU	2018
ukb-b-16449	Hot chocolate intake	64936	9851867	European	MRC-IEU	2018
